# Supplementary material for: Studies on the Efficiency of Iron Release from Fe(III)-EDTA and Fe(III)-Cit and the Suitability of These Compounds for Tetracycline Degradation
Source: Molecules. 2022 Dec 2;27(23):8498. doi: 10.3390/molecules27238498 (PMC9739602; doi:10.3390/molecules27238498)
Supplement: Supplementary file 1 [file molecules-27-08498-s001.zip]

Archive with 1 entries (1 files):
- molecules-2057480-supplementary.pdf
